# Supplementary material for: Aramid Pulp Reinforced Clay Aerogel Composites: Mechanical, Thermal and Combustion Behavior
Source: Gels. 2022 Oct 14;8(10):654. doi: 10.3390/gels8100654 (PMC9601384; doi:10.3390/gels8100654)
Supplement: Supplementary file 1 [file gels-08-00654-s001.zip]

Archive with 3 entries (3 files):
- Video S1 Heat transfer along the axial direction.mp4
- Video S2 Heat transfer along the radial direction.mp4
- Supplymentary Material.pdf
